# Supplementary material for: Identifying the p65-Dependent Effect of Sulforaphene on Esophageal Squamous Cell Carcinoma Progression via Bioinformatics Analysis
Source: Int J Mol Sci. 2020 Dec 23;22(1):60. doi: 10.3390/ijms22010060 (PMC7793474; doi:10.3390/ijms22010060)
Supplement: Supplementary file 1 [file ijms-22-00060-s001.zip]

Archive with 9 entries (9 files):
- supplementary figure_s1.PDF.pdf
- supplementary figure_s2.PDF.pdf
- supplementary figure_s3.PDF.pdf
- supplementary figure_s4.PDF.pdf
- supplementary figure_s5.PDF.pdf
- supplementary figure_s6.PDF.pdf
- supplementary figure_s7.PDF.pdf
- Table S1.docx
- Table S2.doc
